# Supplementary material for: Assembly and comparative analysis of the complete mitochondrial genome of the Maclura tricuspidata
Source: BMC Genomics. 2026 Jan 5;27:129. doi: 10.1186/s12864-025-12491-z (PMC12870742; doi:10.1186/s12864-025-12491-z)
Supplement: Supplementary file 1 — Supplementary Material 1: Table S1. Relative synonymous codon usage (RSCU) values across amino acids in the M. tricuspidata mitogenome. Table S2. SSRs in the mitogenome of M. tricuspidata. Table S3. Tandem repeat sequences in the mitogenome of M. tricuspidata. Table S4. Dispersed repeat sequences in the mitogenome of M. tricuspidata. Table S5. The homologous DNA fragment in the M. tricuspidata mitogenome. Table S6. RNA editing sites predicted in PCGs of M. tricuspidata mitogenome. Table S7. Information of 26 downloaded genomes. [file 12864_2025_12491_MOESM1_ESM.xlsx]

## Sheet: Table S1
Table S1. Relative synonymous codon usage (RSCU) values across amino acids in the M. tricuspidata mitogenome
Ala	GCU	GCA	GCC	GCG
	1.66	0.96	0.89	0.49
Arg	AGA	CGA	CGU	AGG	CGG	CGC
	1.35	1.28	1.28	0.75	0.7	0.65
Asn	AAU	AAC
	1.36	0.64
Asp	GAU	GAC
	1.37	0.63
Cys	UGU	UGC
	1.24	0.76
End	UAA	UGA	UAG
	1.73	0.92	0.35
Gln	CAA	CAG
	1.55	0.45
Glu	GAA	GAG
	1.41	0.59
Gly	GGA	GGU	GGG	GGC
	1.44	1.36	0.66	0.54
His	CAU	CAC
	1.5	0.5
Ile	AUU	AUC	AUA
	1.33	0.85	0.82
Leu	UUA	CUU	UUG	CUA	CUG	CUC
	1.5	1.29	1.13	0.99	0.56	0.53
Lys	AAA	AAG
	1.2	0.8
Met	AUG
	1
Phe	UUU	UUC
	1.15	0.85
Pro	CCU	CCA	CCC	CCG
	1.57	1.06	0.82	0.55
Ser	UCU	UCA	AGU	UCC	UCG	AGC
	1.36	1.15	1.11	0.98	0.77	0.64
Thr	ACU	ACC	ACA	ACG
	1.47	1.03	0.95	0.56
Trp	UGG
	1
Tyr	UAU	UAC
	1.52	0.48
Val	GUU	GUA	GUG	GUC
	1.26	1.16	0.86	0.72

## Sheet: Table S2
Table S2. SSRs in the mitochondrial genome of M. tricuspidata.
ID	SSR nr.	SSR type	SSR	size	start	end
contig1	1	p3	(CTA)4	12	2000	2011
contig1	2	p4	(GCCT)3	12	2395	2406
contig1	3	p4	(GTCA)3	12	4388	4399
contig1	4	p1	(A)10	10	7009	7018
contig1	5	p4	(TTTG)3	12	9080	9091
contig1	6	p2	(TA)6	12	10321	10332
contig1	7	p1	(A)12	12	11055	11066
contig1	8	p2	(TA)5	10	13605	13614
contig1	9	p3	(AAG)4	12	16203	16214
contig1	10	p1	(A)10	10	20477	20486
contig1	11	p1	(A)10	10	21951	21960
contig1	12	p5	(TTAAA)3	15	22003	22017
contig1	13	p2	(CT)5	10	30881	30890
contig1	14	p5	(CTAGT)3	15	33009	33023
contig1	15	p2	(TC)5	10	40586	40595
contig1	16	p3	(CTT)4	12	42748	42759
contig1	17	p4	(TCGC)3	12	43357	43368
contig1	18	p4	(TTAT)3	12	54998	55009
contig1	19	p1	(A)10	10	55593	55602
contig1	20	p2	(TA)5	10	55936	55945
contig1	21	p1	(T)10	10	55985	55994
contig1	22	p2	(TA)5	10	57326	57335
contig1	23	p1	(A)10	10	62112	62121
contig1	24	p1	(T)10	10	65179	65188
contig1	25	p1	(T)11	11	66394	66404
contig1	26	p1	(A)10	10	67086	67095
contig1	27	p2	(AG)5	10	72137	72146
contig1	28	p2	(AT)5	10	72410	72419
contig1	29	p4	(AGAA)3	12	78474	78485
contig1	30	p1	(A)12	12	92436	92447
contig1	31	p1	(T)10	10	96399	96408
contig1	32	p1	(A)13	13	96846	96858
contig1	33	p4	(AATA)4	16	97488	97503
contig1	34	p1	(A)10	10	97974	97983
contig1	35	p3	(GAA)4	12	107117	107128
contig1	36	p2	(AT)7	14	107402	107415
contig1	37	p2	(AG)5	10	108544	108553
contig1	38	p2	(AT)5	10	109536	109545
contig1	39	p2	(AG)5	10	109560	109569
contig1	40	p3	(TCT)4	12	112527	112538
contig1	41	p2	(AG)5	10	113054	113063
contig1	42	p2	(GA)5	10	121741	121750
contig1	43	p1	(T)11	11	121799	121809
contig1	44	p2	(AG)6	12	122844	122855
contig1	45	p1	(T)10	10	123209	123218
contig1	46	p1	(A)11	11	123322	123332
contig1	47	p3	(TGT)4	12	126283	126294
contig1	48	p1	(A)10	10	130353	130362
contig1	49	p1	(T)11	11	131470	131480
contig1	50	p5	(CGAAA)3	15	134648	134662
contig1	51	p1	(T)10	10	135209	135218
contig1	52	p1	(T)10	10	135642	135651
contig1	53	p6	(GCCTAT)3	18	139312	139329
contig1	54	p1	(T)13	13	139891	139903
contig1	55	p1	(A)11	11	142360	142370
contig1	56	p4	(AATA)3	12	152611	152622
contig1	57	p1	(T)13	13	153233	153245
contig1	58	p1	(T)10	10	153535	153544
contig1	59	p4	(TGAA)3	12	156200	156211
contig1	60	p3	(GAA)4	12	156347	156358
contig1	61	p5	(TTATA)3	15	157293	157307
contig1	62	p1	(A)10	10	159324	159333
contig1	63	p3	(TAG)5	15	161329	161343
contig1	64	p4	(AGAA)3	12	161694	161705
contig1	65	p3	(AAC)4	12	163834	163845
contig1	66	p4	(CTTT)3	12	166430	166441
contig1	67	p4	(AGAA)3	12	170083	170094
contig1	68	p3	(CTT)4	12	172697	172708
contig1	69	p4	(AGAA)3	12	174152	174163
contig1	70	p2	(TA)8	16	176774	176789
contig1	71	p2	(CT)5	10	177770	177779
contig1	72	p2	(CT)5	10	177786	177795
contig1	73	p3	(TAT)5	15	179351	179365
contig1	74	p4	(ATAA)3	12	185928	185939
contig1	75	p1	(A)10	10	200390	200399
contig1	76	p2	(AT)8	16	202039	202054
contig1	77	p3	(TTA)4	12	202205	202216
contig1	78	p4	(TCAA)4	16	206579	206594
contig1	79	p1	(T)10	10	207314	207323
contig1	80	p4	(TAGG)3	12	210965	210976
contig1	81	p1	(A)12	12	213457	213468
contig1	82	p5	(CAAAT)3	15	217136	217150
contig1	83	p4	(TTGT)3	12	218570	218581
contig1	84	p4	(GGTC)3	12	222230	222241
contig2	1	p2	(GA)5	10	1161	1170
contig2	2	p4	(AGCT)3	12	2277	2288
contig2	3	p1	(T)10	10	2687	2696
contig2	4	p3	(AGG)4	12	3257	3268
contig2	5	p4	(GCCG)3	12	7367	7378
contig2	6	p3	(CCT)4	12	7984	7995
contig2	7	p3	(CTT)4	12	11813	11824
contig2	8	p2	(AT)7	14	14127	14140
contig2	9	p4	(AAGG)3	12	14198	14209
contig2	10	p2	(TA)5	10	15610	15619
contig2	11	p3	(AGA)4	12	18001	18012
contig2	12	p1	(T)10	10	20666	20675
contig2	13	p4	(GCTA)3	12	22912	22923
contig2	14	p1	(T)13	13	23457	23469
contig2	15	p1	(T)11	11	24876	24886
contig2	16	p4	(AGAA)4	16	24940	24955
contig2	17	p2	(TA)5	10	25003	25012
contig2	18	p1	(T)11	11	27371	27381
contig2	19	p2	(CT)6	12	29080	29091
contig2	20	p1	(A)10	10	35037	35046
contig2	21	p2	(AT)7	14	35474	35487
contig2	22	p4	(AAAT)3	12	39381	39392
contig2	23	p4	(TTAT)3	12	42833	42844
contig2	24	p1	(T)10	10	44493	44502
contig2	25	p1	(A)14	14	56952	56965
contig2	26	p4	(GATA)3	12	58257	58268
contig2	27	p4	(TAAG)3	12	58501	58512
contig2	28	p2	(CT)5	10	60034	60043
contig2	29	p3	(GAT)4	12	60317	60328
contig2	30	p1	(A)10	10	62689	62698
contig2	31	p2	(CT)6	12	67503	67514
contig2	32	p4	(TTTG)3	12	67558	67569
contig2	33	p4	(GAAA)4	16	75752	75767
contig2	34	p2	(TA)8	16	80152	80167
contig2	35	p2	(TC)5	10	82774	82783
contig2	36	p1	(T)11	11	84803	84813
contig2	37	p4	(GGAA)4	16	89711	89726
contig2	38	p1	(A)10	10	97486	97495
contig2	39	p1	(T)10	10	97551	97560
contig2	40	p1	(A)14	14	97563	97576
contig2	41	p1	(T)10	10	97874	97883
contig2	42	p1	(A)14	14	99832	99845
contig2	43	p4	(AGGC)3	12	102114	102125
contig2	44	p1	(T)10	10	110318	110327
contig2	45	p4	(GATG)3	12	118306	118317
contig2	46	p1	(A)11	11	120219	120229
contig2	47	p4	(TTAA)3	12	126739	126750
contig2	48	p4	(CTTT)3	12	126818	126829
contig3	1	p4	(TTTC)3	12	2271	2282
contig3	2	p4	(AGGC)3	12	12684	12695
contig3	3	p1	(A)10	10	13680	13689
contig3	4	p4	(GAAT)3	12	18344	18355
contig3	5	p2	(CT)5	10	19585	19594
contig3	6	p4	(TAAG)3	12	23681	23692
contig3	7	p1	(T)11	11	28035	28045
contig3	8	p3	(CTT)4	12	34147	34158
contig3	9	p1	(T)12	12	34380	34391
contig3	10	p4	(AAGT)3	12	35454	35465
contig3	11	p5	(TATAA)3	15	40324	40338
contig3	12	p2	(TA)5	10	43132	43141
contig3	13	p1	(A)10	10	44626	44635
contig3	14	p1	(T)10	10	48183	48192
contig3	15	p2	(TC)5	10	52134	52143
contig3	16	p3	(GAA)4	12	52738	52749
contig3	17	p1	(A)12	12	53011	53022
contig3	18	p4	(CGAC)3	12	58552	58563
contig3	19	p4	(CTTT)3	12	59121	59132
contig3	20	p1	(T)11	11	60812	60822
contig3	21	p4	(AATG)3	12	62250	62261
contig3	22	p3	(ATA)4	12	62795	62806

## Sheet: Table S3
Table S3. Tandem repeat sequences in the mitogenome of M. tricuspidata.
ID	Indices	Period Size	Copy Number	Consensus Size	Percent Matches	Percent Indels	Score	A	C	G	T	Entropy (0-2)
contig1	44551--44596	16	2.8	17	83	6	58	52	19	15	13	1.75
contig1	45779--45821	21	2	21	86	8	61	18	20	25	34	1.96
contig1	57305--57348	23	1.9	23	95	0	79	52	0	15	31	1.44
contig1	72341--72370	15	2	15	100	0	60	13	33	13	40	1.83
contig1	74265--74297	15	2.2	15	89	10	50	24	3	0	72	0.98
contig1	104866--104919	22	2.5	22	100	0	108	35	16	0	48	1.47
contig1	115086--115136	24	2.1	24	96	0	93	19	29	43	7	1.79
contig1	115072--115131	15	4	15	75	0	57	15	31	41	11	1.82
contig1	177766--177800	16	2.2	16	100	0	70	5	28	14	51	1.65
contig1	191847--191888	21	2	21	100	0	84	33	4	14	47	1.65
contig1	203524--203566	18	2.4	18	81	18	54	34	25	20	18	1.96
contig1	211336--211377	19	2.4	17	85	14	59	28	23	19	28	1.98
contig2	14870--14948	39	2	39	97	0	149	31	18	27	21	1.97
contig2	15607--15644	13	3	13	92	3	60	36	0	0	63	0.95
contig2	15636--15669	16	2.1	17	88	5	52	58	0	0	41	0.98
contig2	44078--44137	30	2	30	100	0	120	26	6	10	56	1.57
contig2	104767--104798	16	2	16	100	0	64	31	25	12	31	1.92
contig2	109194--109225	12	2.5	13	90	10	57	6	9	0	84	0.78
contig2	109418--109446	14	2.1	14	100	0	58	34	6	13	44	1.71
contig3	35848--35883	19	1.9	19	88	5	56	13	27	27	30	1.94

## Sheet: Table S4
Table S4. Dispersed repeat sequences in the mitogenome of M. tricuspidate.
ID	The repeat length of the first part	The starting site of the first part	Matching direction	The repeat length of the second part	The starting site of the second part	Interval distance of repeats	E-value
contig1	33	7551	R	33	7561	-3	2.82e-05
contig1	168	54269	P	168	161403	0	1.01e-91
contig1	41	207606	P	41	223222	0	2.92e-15
contig1	44	33602	P	44	174424	-2	3.88e-13
contig1	46	54121	P	46	97755	-3	1.17e-12
contig1	40	12730	P	40	54990	-1	1.4e-12
contig1	43	1054	P	43	66233	-2	1.48e-12
contig1	36	60291	P	36	69390	0	2.99e-12
contig1	35	21697	P	35	64419	0	1.2e-11
contig1	35	69370	P	35	203695	0	1.2e-11
contig1	43	112307	P	43	213507	-3	6.08e-11
contig1	40	40967	P	40	97769	-2	8.2e-11
contig1	36	54231	P	36	161564	-1	3.23e-10
contig1	36	114758	P	36	176660	-1	3.23e-10
contig1	41	54113	P	41	97768	-3	8.4e-10
contig1	35	1062	P	35	66233	-1	1.26e-09
contig1	30	116607	P	30	146154	0	1.22e-08
contig1	36	69440	P	36	130503	-2	1.7e-08
contig1	33	93855	P	33	114758	-1	1.89e-08
contig1	32	40975	P	32	97769	-1	7.35e-08
contig1	31	158035	P	31	175769	-1	2.85e-07
contig1	36	54155	P	36	97731	-3	5.76e-07
contig1	30	53928	P	30	175257	-1	1.1e-06
contig1	30	54239	P	30	161562	-1	1.1e-06
contig1	30	85562	P	30	205013	-1	1.1e-06
contig1	32	76648	P	32	118476	-2	3.42e-06
contig1	34	20447	P	34	64462	-3	7.73e-06
contig1	31	30282	P	31	205550	-2	1.28e-05
contig1	31	54136	P	31	97755	-2	1.28e-05
contig1	31	131507	P	31	212869	-2	1.28e-05
contig1	32	2036	P	32	200055	-3	0.000103
contig1	32	20454	P	32	66251	-3	0.000103
contig1	32	72640	P	32	143849	-3	0.000103
contig1	32	76949	P	32	160389	-3	0.000103
contig1	31	20455	P	31	64457	-3	0.000372
contig1	31	85265	P	31	205403	-3	0.000372
contig1	31	157999	P	31	175808	-3	0.000372
contig1	30	1287	P	30	192757	-3	0.00134
contig1	30	85863	P	30	204682	-3	0.00134
contig1	30	102988	P	30	103034	-3	0.00134
contig1	30	127700	P	30	128006	-3	0.00134
contig1	50	42853	F	50	217476	0	1.11e-20
contig1	42	1098	F	42	106263	0	7.3e-16
contig1	49	83530	F	49	203134	-3	2.22e-14
contig1	46	203839	F	46	220350	-2	2.66e-14
contig1	39	93855	F	39	176663	0	4.67e-14
contig1	45	83748	F	45	203350	-2	1.02e-13
contig1	45	82866	F	45	202487	-3	4.37e-12
contig1	32	104865	F	32	104887	0	7.65e-10
contig1	38	22651	F	38	115338	-2	1.18e-09
contig1	35	42137	F	35	131383	-1	1.26e-09
contig1	35	203850	F	35	220361	-1	1.26e-09
contig1	40	40967	F	40	54113	-3	3.12e-09
contig1	30	70255	F	30	130529	0	1.22e-08
contig1	36	42856	F	36	57452	-2	1.7e-08
contig1	36	57452	F	36	217479	-2	1.7e-08
contig1	34	20449	F	34	76878	-2	2.42e-07
contig1	36	206877	F	36	221818	-3	5.76e-07
contig1	35	83079	F	35	202700	-3	2.11e-06
contig1	32	42864	F	32	70489	-2	3.42e-06
contig1	32	70489	F	32	217487	-2	3.42e-06
contig1	31	34746	F	31	83143	-2	1.28e-05
contig1	33	83558	F	33	203162	-3	2.82e-05
contig1	30	57458	F	30	70487	-2	4.79e-05
contig1	30	74716	F	30	205314	-2	4.79e-05
contig1	30	179179	F	30	210730	-2	4.79e-05
contig1	32	42145	F	32	131391	-3	0.000103
contig1	32	57445	F	32	70474	-3	0.000103
contig1	31	146275	F	31	159166	-3	0.000372
contig1	30	31614	F	30	87009	-3	0.00134
contig1	30	83039	F	30	202660	-3	0.00134
contig1	30	94320	F	30	97329	-3	0.00134
contig1	30	115082	F	30	115106	-3	0.00134
contig1	30	155091	F	30	206884	-3	0.00134
contig1	30	155091	F	30	221825	-3	0.00134
contig2	276	90323	P	276	121669	0	3.13e-157
contig2	50	47045	P	50	121571	-3	1.92e-15
contig2	39	36900	P	39	91904	0	1.52e-14
contig2	37	47058	P	37	121571	0	2.44e-13
contig2	37	43521	P	37	53771	-1	2.71e-11
contig2	37	50355	P	37	53008	-2	1.46e-09
contig2	37	83141	P	37	83141	-3	5.12e-08
contig2	31	80937	P	31	96970	-1	9.29e-08
contig2	33	4193	P	33	4193	-3	9.2e-06
contig2	30	51180	P	30	53586	-2	1.57e-05
contig2	30	79982	P	30	94998	-2	1.57e-05
contig2	31	50365	P	31	53004	-3	0.000121
contig2	31	106330	P	31	106330	-3	0.000121
contig2	103	39423	F	103	48564	-2	2.12e-48
contig2	89	39437	F	89	48578	-1	3.21e-42
contig2	68	39458	F	68	48599	0	5.29e-32
contig2	49	44539	F	49	44611	-3	7.23e-15
contig2	44	33202	F	44	34354	-2	1.27e-13
contig2	40	14869	F	40	14908	-1	4.57e-13
contig2	40	32913	F	40	34058	-3	1.02e-09
contig2	30	44077	F	30	44107	0	4e-09
contig2	38	32921	F	38	34066	-3	1.39e-08
contig2	35	4480	F	35	39560	-2	2.09e-08
contig2	30	14881	F	30	14920	-2	1.57e-05
contig2	30	80143	C	30	80144	-3	0.000438
contig3	42	1678	P	42	3410	0	6.09e-17
contig3	38	26760	P	38	28682	0	1.56e-14
contig3	30	13917	P	30	63317	-2	4e-06
contig3	49	6691	F	49	29312	-3	1.85e-15
contig3	40	6700	F	40	29321	-2	6.84e-12
contig3	37	29885	F	37	45928	-2	3.74e-10
contig3	32	6835	F	32	26511	-3	8.55e-06
contig3	31	6826	F	31	29447	-3	3.1e-05

## Sheet: Table S5
Table S5. The homologous DNA fragment in the M. tricuspidata mitogenome.
Number	Mitochondrial genome	% Identity	Alignment Length	Mismatches	Gap Openings	Alignment start (chloroplast genome)	Alignment end (chloroplast genome)	Alignment start (mitochondrial genome)	Alignment end (mitochondrial genome)	E-value	Bit Score	MTPT annotation
MTPT1	Chromosome 1	100	1289	0	0	159251	160539	76032	74744	0	2381	partial trnI-CAU;complete rpl23;partial rpl2
	Chromosome 1	100	1289	0	0	90195	91483	74744	76032	0	2381	partial rpl2;complete rpl23;complete trnI-CAU
MTPT2	Chromosome 1	99.355	155	1	0	160822	160976	18651	18497	5.3e-75	281	partial rpl2
	Chromosome 1	99.355	155	1	0	89758	89912	18497	18651	5.3e-75	281	partial rpl2
MTPT3	Chromosome 1	98.684	76	1	0	32451	32526	134757	134832	4.37e-31	135	complete trnD-GUC
MTPT4	Chromosome 1	97.832	1061	5	3	24798	25853	145602	144555	0	1816	partial rpoB
MTPT5	Chromosome 1	96.117	309	5	2	161050	161351	105201	104893	4.84e-140	497	partial rpl2
MTPT6	Chromosome 1	94.792	96	1	3	136844	136938	2864	2772	2.02e-34	147	complete trnN-GUU
	Chromosome 1	94.792	96	1	3	113796	113890	2772	2864	2.02e-34	147	complete trnN-GUU
MTPT7	Chromosome 1	94.444	1008	23	3	88706	89684	104198	105201	0	1520	partial rpl22;complete rps19;partial rpl2
MTPT8	Chromosome 2	100	1574	0	0	35219	36792	70684	69111	0	2907	complete psbD;partial psbC
MTPT9	Chromosome 2	99.029	1750	10	2	65836	67583	116019	114275	0	3131	partial cemA;complete petA
MTPT10	Chromosome 2	98.205	557	9	1	83625	84181	42392	42947	0	972	partial rpoA;partial rps11
MTPT11	Chromosome 2	97.862	1029	9	2	77715	78743	73319	72304	0	1766	partial psbB
MTPT12	Chromosome 2	96.875	32	1	0	340	371	118754	118723	7.19e-07	54.7	IGS(trnH-GUG-psbA)
MTPT13	Chromosome 2	95.517	2097	38	13	372	2454	118723	120777	0	3301	complete psbA;partial trnK-UUU;partial matK
MTPT14	Chromosome 2	91.892	148	11	1	37447	37593	13949	14096	1.88e-52	206	partial psbC
MTPT15	Chromosome 3	99.492	4728	11	6	18759	23486	45330	40616	0	8586	partial rpoC2;partial rpoC1
MTPT16	Chromosome 3	98.39	1056	2	1	42685	43740	59694	60734	0	1842	partial psaA
MTPT17	Chromosome 3	94.937	79	4	0	56193	56271	17845	17767	2.73e-28	124	complete trnM-CAU
MTPT18	Chromosome 3	94.076	844	18	7	71111	71953	26776	27588	0	1253	complete trnW-CCA;complete trnP-UGG;partial psaJ
MTPT19	Chromosome 3	90.217	92	7	2	91409	91498	55860	55769	1.27e-26	119	complete trnI-CAU
	Chromosome 3	90.217	92	7	2	159236	159325	55769	55860	1.27e-26	119	complete trnI-CAU

## Sheet: Table S6
Table S6. RNA editing sites predicted in PCGs of M. tricuspidata mitogenome.
gene	Base position	Amino position	Codon change	Amino change	Left motifs	Edited site	Right motifs	Probability
atp4	59	20	UCU->UUU	Ser->Phe	GCTATTTGCTGCTATTCTAT	C	TATTTGTGCATTAAGTTCGA	0.995
atp4	89	30	UCA->UUA	Ser->Leu	ATTAAGTTCGAAGAAGATCT	C	AATCTATAATGAAGAAATGA	1
atp4	250	84	CUG->UUG	Leu->Leu	ATCCTAACGAAGTAGTTCTT	C	TGGAATCCAATGAACAACAA	0.956
atp4	395	132	UCA->UUA	Ser->Leu	CCGAAACCTAAATGTTAAGT	C	AGCAACACTTCCAAATGCCA	0.999
atp4	407	136	CCA->CUA	Pro->Leu	TGTTAAGTCAGCAACACTTC	C	AAATGCCACTTCTTCCCGTC	0.993
atp4	416	139	ACU->AUU	Thr->Ile	AGCAACACTTCCAAATGCCA	C	TTCTTCCCGTCGCATCCGTC	0.987
atp9	20	7	UCA->UUA	Ser->Leu	AATGTTAGAAGGTGCAAAAT	C	AATAGGTGCTGGAGCTGCTA	1
atp9	134	45	UCA->UUA	Ser->Leu	TCCATCATTGGCTAAACAAT	C	ATTTGGTTATGCCATTTTGG	1
atp9	182	61	UCG->UUG	Ser->Leu	TCTAACCGAAGCTATTGCAT	C	GTTTGCCCTAATGATGGCCT	1
atp9	205	69	CUG->UUG	Leu->Leu	TTGCCCTAATGATGGCCTTT	C	TGATCTCATCTGTATTCCAA	0.972
ccmB	28	10	CAU->UAU	His->Tyr	GACTCTTTCTTGAACTATAT	C	ATAAACAGATCTTCCCCTCC	0.988
ccmB	43	15	CCC->UCC	Pro->Ser	TATATCATAAACAGATCTTC	C	CCTCCACACCAATCACGAGT	0.995
ccmB	71	24	CCA->CUA	Pro->Leu	ACCAATCACGAGTTTTTCTC	C	ATTCCTATCGTATATCGTCG	0.931
ccmB	80	27	UCG->UUG	Ser->Leu	GAGTTTTTCTCCATTCCTAT	C	GTATATCGTCGTAACGCCCT	0.907
ccmB	128	43	UCA->UUA	Ser->Leu	AGGTTTTGAAAAAGACTTTT	C	ATGTCATTCCCATTTAGGTC	0.998
ccmB	137	46	UCC->UUC	Ser->Phe	AAAAGACTTTTCATGTCATT	C	CCATTTAGGTCCGATTCGGA	0.988
ccmB	148	50	CCG->UUG	Pro->Leu	CATGTCATTCCCATTTAGGT	C	CGATTCGGATCCCTCCGTTG	0.989
ccmB	149	50	CCG->UUG	Pro->Leu	ATGTCATTCCCATTTAGGTC	C	GATTCGGATCCCTCCGTTGT	0.996
ccmB	154	52	CGG->UGG	Arg->Trp	ATTCCCATTTAGGTCCGATT	C	GGATCCCTCCGTTGTTTCCT	0.978
ccmB	160	54	CCU->UCU	Pro->Ser	ATTTAGGTCCGATTCGGATC	C	CTCCGTTGTTTCCTTTTCCT	0.992
ccmB	164	55	CCG->CUG	Pro->Leu	AGGTCCGATTCGGATCCCTC	C	GTTGTTTCCTTTTCCTCCTG	0.991
ccmB	172	58	CCU->UCU	Pro->Ser	TTCGGATCCCTCCGTTGTTT	C	CTTTTCCTCCTGCACCTTTT	0.961
ccmB	181	61	CCU->UCU	Pro->Ser	CTCCGTTGTTTCCTTTTCCT	C	CTGCACCTTTTCCTCGAAAT	0.987
ccmB	193	65	CCU->UUU	Pro->Phe	CTTTTCCTCCTGCACCTTTT	C	CTCGAAATGAGAAAGAAGAT	0.944
ccmB	194	65	CCU->UUU	Pro->Phe	TTTTCCTCCTGCACCTTTTC	C	TCGAAATGAGAAAGAAGATG	0.994
ccmB	304	102	CGU->UGU	Arg->Cys	ACCGGGTTATTAAAATAAGT	C	GTGTTTTCTGTGGTTTTCCC	0.954
ccmB	367	123	CGG->UGG	Arg->Trp	TCGGTCGATCCGGAATGGAT	C	GGTTAAACATTCTATTAGGG	0.982
ccmB	379	127	CUA->UUA	Leu->Leu	GAATGGATCGGTTAAACATT	C	TATTAGGGAGCCTGGTCTTG	0.932
ccmB	424	142	CGU->UGU	Arg->Cys	TTCTGTGTGGTATTCATTCT	C	GTTCGGCTCTTGGAATCACA	0.994
ccmB	428	143	UCG->UUG	Ser->Leu	GTGTGGTATTCATTCTCGTT	C	GGCTCTTGGAATCACATCCA	0.996
ccmB	475	159	CCA->UUA	Pro->Leu	GTTGTAACAGCTCGCAAAAT	C	CAACCACTTTACCTACTTCA	0.92
ccmB	476	159	CCA->UUA	Pro->Leu	TTGTAACAGCTCGCAAAATC	C	AACCACTTTACCTACTTCAT	0.945
ccmB	494	165	UCA->UUA	Ser->Leu	TCCAACCACTTTACCTACTT	C	ATTGCCCCCAACCCTTTCTT	0.983
ccmB	502	168	CCA->UUA	Pro->Leu	CTTTACCTACTTCATTGCCC	C	CAACCCTTTCTTGTACCTCT	0.949
ccmB	503	168	CCA->UUA	Pro->Leu	TTTACCTACTTCATTGCCCC	C	AACCCTTTCTTGTACCTCTA	0.993
ccmB	512	171	UCU->UUU	Ser->Phe	TTCATTGCCCCCAACCCTTT	C	TTGTACCTCTATTGAAACAG	0.976
ccmB	548	183	CCU->CUU	Pro->Leu	AACAGAATGGTTTCATGTTC	C	TTCATCGATTGGTTATTCCT	1
ccmB	551	184	UCA->UUA	Ser->Leu	AGAATGGTTTCATGTTCCTT	C	ATCGATTGGTTATTCCTCTC	0.996
ccmB	554	185	UCG->UUG	Ser->Leu	ATGGTTTCATGTTCCTTCAT	C	GATTGGTTATTCCTCTCCGT	0.991
ccmB	566	189	UCC->UUC	Ser->Phe	TCCTTCATCGATTGGTTATT	C	CTCTCCGTTCGTATCTCTTT	0.991
ccmB	569	190	UCU->UUU	Ser->Phe	TTCATCGATTGGTTATTCCT	C	TCCGTTCGTATCTCTTTTTC	0.979
ccmB	572	191	CCG->CUG	Pro->Leu	ATCGATTGGTTATTCCTCTC	C	GTTCGTATCTCTTTTTCCAA	0.999
ccmB	596	199	UCG->UUG	Ser->Leu	CGTATCTCTTTTTCCAATTT	C	GGTCTCGATTAGTTTACAAG	0.999
ccmC	5	2	UCC->UUC	Ser->Phe	AGGACAAAATTCTCACATGT	C	CGTTTCGTTATTACAACCTT	0.988
ccmC	76	26	CGG->UGG	Arg->Trp	CGCAAATTCTCATTGGATCT	C	GGTTGTTCTTAACAGCGATG	1
ccmC	103	35	CAU->UAU	His->Tyr	TCTTAACAGCGATGGCTATT	C	ATTTAAGTCTTCGGGTAGCA	0.999
ccmC	115	39	CGG->UGG	Arg->Trp	TGGCTATTCATTTAAGTCTT	C	GGGTAGCACCACTAGATCTT	0.991
ccmC	133	45	CUU->UUU	Leu->Phe	TTCGGGTAGCACCACTAGAT	C	TTCAACAAGGTGGAAATTCT	0.987
ccmC	161	54	CCG->CUG	Pro->Leu	AGGTGGAAATTCTCGTATTC	C	GTATGTACATGTTCCTGCGG	1
ccmC	179	60	GCG->GUG	Ala->Val	TCCGTATGTACATGTTCCTG	C	GGCTCGGATGAGTATTCTTG	0.999
ccmC	184	62	CGG->UGG	Arg->Trp	ATGTACATGTTCCTGCGGCT	C	GGATGAGTATTCTTGTTTAT	0.994
ccmC	281	94	ACA->AUA	Thr->Ile	TCGCTCTTCCGGAACCGGTA	C	AGAAATGGGTGCTTTTTTTA	0.986
ccmC	331	111	CGG->UGG	Arg->Trp	CCTTAGTTACTGGGGGGTTT	C	GGGGAAGACCTATGTGGGGC	0.999
ccmC	395	132	UCG->UUG	Ser->Leu	TTTAACCTCTGTATTCATCT	C	GTTCCTTATTTACCTGGGTG	0.996
ccmC	399	133	UUC->UUU	Phe->Phe	ACCTCTGTATTCATCTCGTT	C	CTTATTTACCTGGGTGCACT	0.994
ccmC	400	134	CUU->UUU	Leu->Phe	CCTCTGTATTCATCTCGTTC	C	TTATTTACCTGGGTGCACTG	0.999
ccmC	421	141	CGU->UGU	Arg->Cys	TTATTTACCTGGGTGCACTG	C	GTTTTCAAAAGCTTCCTGTC	0.999
ccmC	436	146	CCU->UCU	Pro->Ser	CACTGCGTTTTCAAAAGCTT	C	CTGTCGAACCGGCTTCTATT	0.999
ccmC	446	149	CCG->CUG	Pro->Leu	TCAAAAGCTTCCTGTCGAAC	C	GGCTTCTATTTCAATCCGTG	0.996
ccmC	458	153	UCA->UUA	Ser->Leu	TGTCGAACCGGCTTCTATTT	C	AATCCGTGCTGGACCGATCG	0.979
ccmC	463	155	CGU->UGU	Arg->Cys	AACCGGCTTCTATTTCAATC	C	GTGCTGGACCGATCGATATA	0.999
ccmC	467	156	GCU->GUU	Ala->Val	GGCTTCTATTTCAATCCGTG	C	TGGACCGATCGATATACCAA	0.997
ccmC	473	158	CCG->CUG	Pro->Leu	TATTTCAATCCGTGCTGGAC	C	GATCGATATACCAATAATCA	0.995
ccmC	497	166	UCU->UUU	Ser->Phe	CGATATACCAATAATCAAGT	C	TTCAGTCAACTGGTGGAATA	0.999
ccmC	521	174	UCG->UUG	Ser->Leu	AGTCAACTGGTGGAATACAT	C	GCATCAACCTGGGAGCATTA	0.999
ccmC	548	183	UCU->UUU	Ser->Phe	ACCTGGGAGCATTAGCCGAT	C	TGGTACATCAATACATGTTC	0.994
ccmC	568	190	CCU->UCU	Pro->Ser	CTGGTACATCAATACATGTT	C	CTATGCCCATTCCAATCTTG	0.999
ccmC	575	192	CCC->CUC	Pro->Leu	ATCAATACATGTTCCTATGC	C	CATTCCAATCTTGTCTAACT	0.998
ccmC	608	203	CCC->CUC	Pro->Leu	GTCTAACTTTGCTAACTTCC	C	CTTCTCAACCCCTATCTTGT	0.996
ccmC	614	205	UCA->UUA	Ser->Leu	CTTTGCTAACTTCCCCTTCT	C	AACCCCTATCTTGTTTGTTC	0.995
ccmC	619	207	CCU->UCU	Pro->Ser	CTAACTTCCCCTTCTCAACC	C	CTATCTTGTTTGTTCTGGAA	0.963
ccmC	624	208	AUC->AUU	Ile->Ile	TTCCCCTTCTCAACCCCTAT	C	TTGTTTGTTCTGGAAACACG	0.941
ccmC	650	217	CCU->CUU	Pro->Leu	TGTTCTGGAAACACGTCTTC	C	TATTCCATCTTTTCCCGAAT	0.996
ccmC	656	219	CCA->CUA	Pro->Leu	GGAAACACGTCTTCCTATTC	C	ATCTTTTCCCGAATCTCCTT	0.991
ccmC	665	222	CCC->CUC	Pro->Leu	TCTTCCTATTCCATCTTTTC	C	CGAATCTCCTTTAACGGACG	0.997
ccmC	673	225	CCU->UCU	Pro->Ser	TTCCATCTTTTCCCGAATCT	C	CTTTAACGGACGAAATAGAA	0.979
ccmFC	38	13	UCC->UUC	Ser->Phe	CTCTTTCTTTTTCATTACTT	C	CATGGTCGTGCCTTGTGGCA	0.995
ccmFC	50	17	CCU->CUU	Pro->Leu	CATTACTTCCATGGTCGTGC	C	TTGTGGCACGGCAGCACCCG	1
ccmFC	103	35	CCC->UCC	Pro->Ser	GGTTCGTCAGTAGAGATGTT	C	CCACAGGTGCCCCTTCTTCC	0.999
ccmFC	119	40	UCU->UUU	Ser->Phe	TGTTCCCACAGGTGCCCCTT	C	TTCCAATGGTACTATAATTC	0.987
ccmFC	122	41	UCC->UUC	Ser->Phe	TCCCACAGGTGCCCCTTCTT	C	CAATGGTACTATAATTCCTA	1
ccmFC	146	49	CCU->CUU	Pro->Leu	TGGTACTATAATTCCTATTC	C	TATCCCTGCATTCCCTCTTT	0.996
ccmFC	151	51	CCU->UCU	Pro->Ser	CTATAATTCCTATTCCTATC	C	CTGCATTCCCTCTTTTTGTC	0.962
ccmFC	304	102	CGU->UGU	Arg->Cys	AAACTAGAAACGCTTTATTT	C	GTTTCGTTCTCGTTCTTCAT	0.978
ccmFC	385	129	CGU->UGU	Arg->Cys	AATCTTTCTGCGGTGTGCTC	C	GTTTACTATTCTTTCGTACT	0.999
ccmFC	400	134	CGU->UGU	Arg->Cys	TGCTCCGTTTACTATTCTTT	C	GTACTCTCTTCTCTTTAGCA	0.998
ccmFC	872	291	UCU->UUU	Ser->Phe	TCATTTACATGGACCCACTT	C	TCATTCCATTTGTGGGAATT	0.997
ccmFC	1154	385	UCG->UUG	Ser->Leu	ATTTACGGATCTATATGCTT	C	GATTGGAACTGGAAGTTCCA	0.999
ccmFC	1228	410	CGG->UGG	Arg->Trp	TGCCTTTTCTTTTTTTTATT	C	GGATAGGATTTATGTTGGCT	0.967
ccmFC	1253	418	UCG->UUG	Ser->Leu	AGGATTTATGTTGGCTTCGT	C	GGGAGGCTCGCGTAGTTTGT	0.995
ccmFC	1262	421	UCG->UUG	Ser->Leu	GTTGGCTTCGTCGGGAGGCT	C	GCGTAGTTTGTTACGTCAGC	0.983
ccmFC	1309	437	CGA->UGA	Arg->End	AGGATAAGTTGCGTTGGAAT	C	GAGAAAGTTCCGTGGAGTTC	0.998
ccmFN	38	13	CCG->CUG	Pro->Leu	GTTTCATTATTCGTTATTTC	C	GGGTCTTTTCGTTGCATTCA	0.99
ccmFN	98	33	CCU->CUU	Pro->Leu	ACCTGCGTTTGGTGCAGCAC	C	TGCATTTTGGTGCATTCTTC	1
ccmFN	137	46	UCG->UUG	Ser->Leu	TCTTTCTTTCCTTGGTCTTT	C	GTTCCGTCATATTCCTAATA	0.981
ccmFN	142	48	CGU->UGU	Arg->Cys	CTTTCCTTGGTCTTTCGTTC	C	GTCATATTCCTAATAACTTA	0.987
ccmFN	151	51	CCU->UCU	Pro->Ser	GTCTTTCGTTCCGTCATATT	C	CTAATAACTTATCCAATTAC	0.99
ccmFN	248	83	UCA->UUA	Ser->Leu	TCATGAGGGTAGTATTTTAT	C	ATGGTGTCGGATCCCAAGTT	0.999
ccmFN	256	86	CGG->UGG	Arg->Trp	GTAGTATTTTATCATGGTGT	C	GGATCCCAAGTTTTTATGGA	0.999
ccmFN	263	88	CCA->CUA	Pro->Leu	TTTATCATGGTGTCGGATCC	C	AAGTTTTTATGGATTCCTTC	1
ccmFN	283	95	CUU->UUU	Leu->Phe	CAAGTTTTTATGGATTCCTT	C	TTTGTTACCGGGGTCGACCC	0.995
ccmFN	372	124	UUC->UUU	Phe->Phe	TCTTCCTTTGTCTCGAACTT	C	GTGAAGAACTCCATTCTATC	0.995
ccmFN	707	236	CCU->CUU	Pro->Leu	CATTGCTTTGTTTTTCTCTC	C	TTTCCTATCAGCGAGTTCCG	0.999
ccmFN	716	239	UCA->UUA	Ser->Leu	GTTTTTCTCTCCTTTCCTAT	C	AGCGAGTTCCGATCCTTTTG	0.991
ccmFN	754	252	CGU->UGU	Arg->Cys	TTGTTCGAAATTTCTTCGTT	C	GTACCGAACCGCTTGCAGAA	0.998
ccmFN	776	259	UCA->UUA	Ser->Leu	TACCGAACCGCTTGCAGAAT	C	AAATCCTGTTCCACAAGATC	0.981
ccmFN	788	263	CCA->CUA	Pro->Leu	TGCAGAATCAAATCCTGTTC	C	ACAAGATCCTATATCAGCTA	0.999
ccmFN	803	268	UCA->UUA	Ser->Leu	TGTTCCACAAGATCCTATAT	C	AGCTATACATCCTCCTTGCA	0.991
ccmFN	952	318	CGC->UGC	Arg->Cys	AAAAGAGTGGAACGCTGCTT	C	GCTCTGCTGGATGCGTTGGA	0.97
ccmFN	1270	424	CGG->UGG	Arg->Trp	TAATTTGGATCTTGACATGT	C	GGTGGTTTTTAACCGTAGGC	0.996
ccmFN	1298	433	CCA->CUA	Pro->Leu	TTTAACCGTAGGCATCTTGC	C	AGGAAGTTGGTGGGCTCATC	1
ccmFN	1315	439	CAU->UAU	His->Tyr	TGCCAGGAAGTTGGTGGGCT	C	ATCATGAATTAGGTCGGGGT	1
ccmFN	1330	444	CGG->UGG	Arg->Trp	GGGCTCATCATGAATTAGGT	C	GGGGTGGCTGGTGGTTTCGG	0.999
ccmFN	1348	450	CGG->UGG	Arg->Trp	GTCGGGGTGGCTGGTGGTTT	C	GGGATCCCGTAGAAAATGCT	0.999
ccmFN	1381	461	CGG->UGG	Arg->Trp	AAAATGCTTCTTTTATGCCT	C	GGGTATTAGCCACAGCTCGT	1
ccmFN	1399	467	CGU->UGU	Arg->Cys	CTCGGGTATTAGCCACAGCT	C	GTATTCATTCAGTAATTCTA	0.996
ccmFN	1442	481	UCC->UUC	Ser->Phe	CCTTCGTCATTCTTGTACCT	C	CCTTCTGAATATTGTGACTC	0.996
ccmFN	1462	488	CUU->UUU	Leu->Phe	CCCTTCTGAATATTGTGACT	C	TTCCCTGCTGTGTCTCAGGA	0.988
ccmFN	1478	493	UCA->UUA	Ser->Leu	GACTCTTCCCTGCTGTGTCT	C	AGGAACCTTTTCAATACGGT	1
ccmFN	1513	505	CCC->UCC	Pro->Ser	TACGGTCCGGATTGCTAGCT	C	CCGTTCATAGTTTTGCTACA	0.999
cob	178	60	CAC->UAC	His->Tyr	GCGTTTTTTTAGCTATGCAT	C	ACACACCTCATGTGGATCTA	0.999
cob	286	96	CUC->UUC	Leu->Phe	CTAATGGGGCAAGTATGTTT	C	TCATTGTGGTTCACCTACAT	1
cob	298	100	CAC->UAC	His->Tyr	GTATGTTTCTCATTGTGGTT	C	ACCTACATATTTTTCGTGGT	0.997
cob	325	109	CAU->UAU	His->Tyr	ATATTTTTCGTGGTCTATAT	C	ATGCGAGTTATAGCAGTCCT	1
cob	407	136	ACA->AUA	Thr->Ile	AATGATTGTGACAGCTTTTA	C	AGGATACGTACTACCTTGGG	0.999
cob	568	190	CAU->UAU	His->Tyr	ATCGTTTTTTTAGTCTTCAT	C	ATTTACTCCCCTTTATTTTA	0.997
cob	737	246	UCU->UUU	Ser->Phe	GGTAGCTTTTGCTATCTTTT	C	TTCCATTTGGATTTTTTATG	0.995
cob	853	285	CAU->UAU	His->Tyr	AATGGTATTTCCTACCGATC	C	ATGCCATTCTTCGTAGTATA	0.999
cob	908	303	CCA->CUA	Pro->Leu	AGGTGTAGCCGCAATAGCAC	C	AGTTTTTATATGTCTGTTGG	0.998
cob	982	328	CAC->UAC	His->Tyr	GTTCAAGTTTTCGCCCTATT	C	ACCAAGGAATATTTTGGTTG	0.987
cob	1084	362	CCU->UCU	Pro->Ser	TTACTATTGGACAAATTTCT	C	CTTTTGTTTTCTTCTTGTTC	0.999
cob	1124	375	CCG->CUG	Pro->Leu	CTTTGCCATAACGCCCATTC	C	GGGACAAGTTGGAAGAGGAA	0.996
cox2	721	241	CCU->UCU	Pro->Ser	CTATCGTCGTAGAAGCTGTT	C	CTAGGAAAGATTATGGTTCT	0.999
cox2	742	248	CGG->UGG	Arg->Trp	CTAGGAAAGATTATGGTTCT	C	GGGTATCCAATCAATTAATC	0.999
matR	193	65	CCA->UCA	Pro->Ser	TCGACCGACATCGACTCATC	C	CAATCTTTAAGGAAGAGATC	0.994
matR	326	109	CCA->CUA	Pro->Leu	TGTACTACTATCGGCCCTAC	C	AGGCAACATCTACCTACACA	0.995
matR	413	138	UCG->UUG	Ser->Leu	GATTGTTCAGAGAATCAGAT	C	GGTTCTATTAAGGACAGGTC	0.973
matR	923	308	UCA->UUA	Ser->Leu	CGCGCGATATGCCGACGACT	C	ACTACTGGGAATCGTGGGTG	1
matR	1064	355	CCC->CUC	Pro->Leu	ACGGAGTACGGTAGAATTCC	C	CGGTACGGTCATTCGGGAAG	0.999
matR	1679	560	UCC->UUC	Ser->Phe	CGGAGACATCGTAAATTGGT	C	CGCGGGCATCGCGATAAGTC	0.996
matR	1700	567	CCU->CUU	Pro->Leu	CGCGGGCATCGCGATAAGTC	C	TCTGTCCTACTACAGGTGCC	0.999
matR	1720	574	CGC->UGC	Arg->Cys	CTCTGTCCTACTACAGGTGC	C	GCGACAACCTTTACCAAGTC	1
matR	1734	578	UAC->UAU	Tyr->Tyr	AGGTGCCGCGACAACCTTTA	C	CAAGTCCGAACGATTGTCGA	0.996
matR	1756	586	CAC->UAC	His->Tyr	AAGTCCGAACGATTGTCGAC	C	ACCAGATCCGCTGGTCTGCA	0.995
matR	1826	609	CCA->CUA	Pro->Leu	CTCGGCGCGGAATATAATCC	C	AAAGTACTCCAAAGACTCAA	0.998
matR	1844	615	UCA->UUA	Ser->Leu	CCCAAAGTACTCCAAAGACT	C	AAATATAGTCAATCAAGAAG	0.999
mttB	16	6	CAU->UAU	His->Tyr	CATATATATCCTATGAATTT	C	ATTTCGCACCGGAAACTATT	0.985
mttB	25	9	CCG->UUG	Pro->Leu	CCTATGAATTTCATTTCGCA	C	CGGAAACTATTCTAGGAGAA	0.987
mttB	26	9	CCG->UUG	Pro->Leu	CTATGAATTTCATTTCGCAC	C	GGAAACTATTCTAGGAGAAG	0.985
mttB	59	20	UCC->UUC	Ser->Phe	AGGAGAAGTTCGAATCCGTT	C	CGTTCGGATATTGATCGGTC	0.946
mttB	64	22	CGG->UGG	Arg->Trp	AAGTTCGAATCCGTTCCGTT	C	GGATATTGATCGGTCTTGGT	0.987
mttB	100	34	CGU->UGU	Arg->Cys	TTGGTTTGACATGGTTTACG	C	GTTACTGGTTCCCGGAAGAG	0.999
mttB	112	38	CCG->UCG	Pro->Ser	GGTTTACGCGTTACTGGTTC	C	CGGAAGAGTTAATATCTCCA	0.998
mttB	128	43	UCU->UUU	Ser->Phe	GTTCCCGGAAGAGTTAATAT	C	TCCATTAGCTAAACCCTTTC	0.996
mttB	131	44	CCA->CUA	Pro->Leu	CCCGGAAGAGTTAATATCTC	C	ATTAGCTAAACCCTTTCTTA	0.985
mttB	178	60	CGU->UGU	Arg->Cys	CTTTGGACTCGTATTTTGTT	C	GTACACAATCAACGGAGGCC	0.998
mttB	188	63	UCA->UUA	Ser->Leu	GTATTTTGTTCGTACACAAT	C	AACGGAGGCCTCCCCGACAT	1
mttB	200	67	UCC->UUC	Ser->Phe	TACACAATCAACGGAGGCCT	C	CCCGACATATGTTGCAACGT	1
mttB	202	68	CCG->UCG	Pro->Ser	CACAATCAACGGAGGCCTCC	C	CGACATATGTTGCAACGTCT	0.999
mttB	252	84	CCC->CCU	Pro->Pro	TGCTCTTATTTCGTCTTTCC	C	TTAATAAGTCATCAAATTTG	0.926
mttB	262	88	CAU->UAU	His->Tyr	TCGTCTTTCCCTTAATAAGT	C	ATCAAATTTGGTGCTTTTTG	0.991
mttB	328	110	CUC->UUC	Leu->Phe	GGACGAAATACAATCGATTC	C	TCTATTTAAGTGGTTCTCGC	0.999
mttB	344	115	UCU->UUU	Ser->Phe	ATTCCTCTATTTAAGTGGTT	C	TCGCTTCTCCTTGTTCCTGT	0.967
mttB	346	116	CGC->UGC	Arg->Cys	TCCTCTATTTAAGTGGTTCT	C	GCTTCTCCTTGTTCCTGTTC	0.999
mttB	373	125	CCU->UUU	Pro->Phe	CCTTGTTCCTGTTCCTAACT	C	CTCCCCGGGTAGTTCCCAAT	0.948
mttB	374	125	CCU->UUU	Pro->Phe	CTTGTTCCTGTTCCTAACTC	C	TCCCCGGGTAGTTCCCAATG	0.998
mttB	376	126	CCC->UCC	Pro->Ser	TGTTCCTGTTCCTAACTCCT	C	CCCGGGTAGTTCCCAATGTT	0.99
mttB	379	127	CGG->UGG	Arg->Trp	TCCTGTTCCTAACTCCTCCC	C	GGGTAGTTCCCAATGTTTGG	0.995
mttB	407	136	CCA->CUA	Pro->Leu	TCCCAATGTTTGGCACTTTC	C	ATACTTTGTGGGTGCAACAT	0.997
mttB	472	158	CAU->UAU	His->Tyr	TACAACCTAAGATCTATGAC	C	ATATTATGTTAACTGTTCGT	0.997
mttB	497	166	UCG->UUG	Ser->Leu	TATGTTAACTGTTCGTATTT	C	GTTCATTCCATCGGTATGCT	0.994
mttB	505	169	CCA->UCA	Pro->Ser	CTGTTCGTATTTCGTTCATT	C	CATCGGTATGCTCCCAGGTA	0.995
mttB	541	181	CGU->UGU	Arg->Cys	AGGTACCTGTAATTGTGATC	C	GTTTGCCAGAACTAAGGGGT	0.997
mttB	548	183	CCA->CUA	Pro->Leu	TGTAATTGTGATCCGTTTGC	C	AGAACTAAGGGGTCTTTCTG	1
mttB	610	204	CCG->UCG	Pro->Ser	GTCGTTTTTTGATGGTTTTT	C	CGCTTCTCACAGCTGCTCTT	0.997
mttB	616	206	CUC->UUC	Leu->Phe	TTTTGATGGTTTTTCCGCTT	C	TCACAGCTGCTCTTTCCACA	0.971
mttB	660	220	AUC->AUU	Ile->Ile	CCGGATATCTGGTGCCAAAT	C	GTCGCCCTTTTCCTTATTTC	0.951
mttB	667	223	CUU->UUU	Leu->Phe	TCTGGTGCCAAATCGTCGCC	C	TTTTCCTTATTTCTTCGATA	0.972
mttB	683	228	UCG->UUG	Ser->Leu	CGCCCTTTTCCTTATTTCTT	C	GATAATAGAGTTGGCTATCT	0.995
mttB	713	238	UCG->UUG	Ser->Leu	GTTGGCTATCTTTGTGGCAT	C	GATTCTACAAGTTCGTGAAG	0.999
nad1	2	1	ACG->AUG	Thr->Met	AGTGAATAGAAAATCGAAAA	C	GTACATAGCTGTTCCAGCTG	0.992
nad1	215	72	UCC->UUC	Ser->Phe	ACCAAGTAGTGCTAATTTCT	C	CCTTTTTAGAATGGCTCCAG	1
nad1	308	103	UCG->UUG	Ser->Leu	TGGTATGGTATTGTCAGATT	C	GAACATAGGGCTACTTTATT	0.999
nad1	436	146	CCU->UCU	Pro->Ser	GATCTGCAGCTCAAATGGTC	C	CTTATGAAGTCTCTATTGGT	0.998
nad1	490	164	CCC->UCU	Pro->Ser	CTGTACTAATATGTGTAGGT	C	CCCGTAATTCGAGTGAGATT	0.997
nad1	492	164	CCC->UCU	Pro->Ser	GTACTAATATGTGTAGGTCC	C	CGTAATTCGAGTGAGATTGT	0.989
nad1	493	165	CGU->UGU	Arg->Cys	TACTAATATGTGTAGGTCCC	C	GTAATTCGAGTGAGATTGTC	0.995
nad1	500	167	UCG->UUG	Ser->Leu	ATGTGTAGGTCCCCGTAATT	C	GAGTGAGATTGTCATGGCGC	1
nad1	536	179	UCC->UUU	Ser->Phe	GGCGCAAAAGCAGATATGGT	C	CGGTATTCCCTTGTTCCCTG	0.997
nad1	537	179	UCC->UUU	Ser->Phe	GCGCAAAAGCAGATATGGTC	C	GGTATTCCCTTGTTCCCTGT	0.993
nad1	573	191	UUC->UUU	Phe->Phe	CCTGTATTGGTTATGTTCTT	C	ATTTCTCGTCTAGCAGAAAC	1
nad1	580	194	CGU->UGU	Arg->Cys	TGGTTATGTTCTTCATTTCT	C	GTCTAGCAGAAACTAATCGA	1
nad1	635	212	UCA->UUA	Ser->Leu	CCCAGAAGCGGAAGCTGAAT	C	AGTTGCAGGCTATAATGTGG	0.997
nad1	674	225	UCU->UUU	Ser->Phe	GGAATATTCTTCAATGGGGT	C	TGCTCTTTTTTTTTTGGGAG	1
nad1	725	242	CCA->CUA	Pro->Leu	TATGATCTTAATGAGTGGTC	C	ATGCACATCGCTCTCTCCAG	0.995
nad1	734	245	UCG->UUG	Ser->Leu	AATGAGTGGTCCATGCACAT	C	GCTCTCTCCAGGAGGTTGGC	0.997
nad1	740	247	UCU->UUU	Ser->Phe	TGGTCCATGCACATCGCTCT	C	TCCAGGAGGTTGGCCGCCTA	0.999
nad1	743	248	CCA->CUA	Pro->Leu	TCCATGCACATCGCTCTCTC	C	AGGAGGTTGGCCGCCTATCC	0.999
nad1	755	252	CCG->CUG	Pro->Leu	GCTCTCTCCAGGAGGTTGGC	C	GCCTATCCTAGATCTTCCCA	0.995
nad1	898	300	CGG->UGG	Arg->Trp	ATCAATTAATGGGACTTGGC	C	GGAAAGTGTTCTTGCCTCTA	0.999
nad1	928	310	CGG->UGG	Arg->Trp	TCTTGCCTCTATCATTAGCT	C	GGGTAGTCCCCGTTTCTGGT	0.999
nad1	937	313	CCC->UCC	Pro->Ser	TATCATTAGCTCGGGTAGTC	C	CCGTTTCTGGTGTTTCAGTC	0.993
nad1	953	318	UCA->UUA	Ser->Leu	AGTCCCCGTTTCTGGTGTTT	C	AGTCACCTTTCAATGGCTCC	0.998
nad2	26	9	UCC->UUC	Ser->Phe	CAATCTTTTTTTAGCGGTTT	C	CCCAGAGATCTTTATCATTA	0.996
nad2	223	75	CUU->UUU	Leu->Phe	CCCATTTATTCTGGAATAAT	C	TTTTTAGGAGGGACAATTTT	0.997
nad2	308	103	UCU->UUU	Ser->Phe	CATTTCGATGTGTTTTGATT	C	TTCCGAACAAGAGAGGTTTG	0.995
nad2	311	104	UCC->UUC	Ser->Phe	TTCGATGTGTTTTGATTCTT	C	CGAACAAGAGAGGTTTGATG	0.998
nad2	341	114	UCC->UUC	Ser->Phe	GAGGTTTGATGCTTTTGAAT	C	CATTGTATTAATTCCACTTC	0.999
nad2	356	119	CCA->CUA	Pro->Leu	TGAATCCATTGTATTAATTC	C	ACTTCCTACTCGCAGTATGC	0.996
nad2	361	121	CCU->UCU	Pro->Ser	CCATTGTATTAATTCCACTT	C	CTACTCGCAGTATGCTCTTT	0.999
nad2	367	123	CGC->UGC	Arg->Cys	TATTAATTCCACTTCCTACT	C	GCAGTATGCTCTTTATGATC	0.989
nad2	394	132	CAU->UAU	His->Tyr	TGCTCTTTATGATCTCGGCT	C	ATGATTCAATTGCCATGTAT	0.997
nad2	401	134	UCA->UUA	Ser->Leu	TATGATCTCGGCTCATGATT	C	AATTGCCATGTATTTAGCTA	0.995
nad2	428	143	CCU->CUU	Pro->Leu	CATGTATTTAGCTATTGAAC	C	TCAAAGTTTATGTTTTTATG	1
nad2	497	166	UCG->UUG	Ser->Leu	ATTTTCCACGGAAGCCGGCT	C	GAAATATTTGATCTTAGGTG	0.999
nad2	523	175	CCC->UCC	Pro->Ser	ATTTGATCTTAGGTGCATTT	C	CCTCTGGAATATTACTGTTT	0.992
nad2	662	221	UCU->UUU	Ser->Phe	TATTTTTATGGGGATTCTAT	C	TATCGCTGTAGGATTCCTAT	0.999
nad2	788	263	UCU->UUU	Ser->Phe	TGCGCCTAAAATATCTATTT	C	TGCTAATATTTCACGTGTTT	0.999
nad2	800	267	UCA->UUA	Ser->Leu	ATCTATTTCTGCTAATATTT	C	ACGTGTTTCTATTTATGGTT	0.966
nad2	809	270	UCU->UUU	Ser->Phe	TGCTAATATTTCACGTGTTT	C	TATTTATGGTTCCTATGGAG	0.998
nad2	920	307	CCU->CUU	Pro->Leu	CCAAACGAAAGTCAAAAGAC	C	TCTAGCTCATAGTTCAATTG	0.999
nad2	928	310	CAU->UAU	His->Tyr	AAGTCAAAAGACCTCTAGCT	C	ATAGTTCAATTGGCCATGTA	0.998
nad2	958	320	CGU->UGU	Arg->Cys	TTGGCCATGTAGGTTATATT	C	GTACTGGTTTCTCATGTGGA	1
nad2	962	321	ACU->AUU	Thr->Ile	CCATGTAGGTTATATTCGTA	C	TGGTTTCTCATGTGGAACCA	0.995
nad2	1028	343	UCA->UUA	Ser->Leu	TGGTATCTTTATTTATGCAT	C	AATGACGATAGATGCATTCG	0.999
nad2	1058	353	UCA->UUA	Ser->Leu	AGATGCATTCGCCATAGTTT	C	AGCATTACGGCAAACCCGTG	0.997
nad2	1127	376	UCG->UUG	Ser->Leu	AGCCAAAACGAATCCTATTT	C	GGCTATTACCTTCTCCATTA	0.999
nad2	1246	416	CCA->UUA	Pro->Leu	GTGGGGCTTACTTTCTAGCC	C	CAGTGGGAGTAGTGACTAGC	0.999
nad2	1247	416	CCA->UUA	Pro->Leu	TGGGGCTTACTTTCTAGCCC	C	AGTGGGAGTAGTGACTAGCG	0.988
nad2	1276	426	CGU->UGU	Arg->Cys	TAGTGACTAGCGTTATAGGT	C	GTTTTTATTATATACGCTTA	1
nad2	1298	433	GCG->GUG	Ala->Val	TTTTTATTATATACGCTTAG	C	GAAAAGAATGTTTTTTGATA	1
nad2	1400	467	UCA->UUA	Ser->Leu	GACTTCCTCTTTCATTACTT	C	ATCCTTTCCATATCCCTCTC	0.99
nad2	1403	468	UCC->UUC	Ser->Phe	TTCCTCTTTCATTACTTCAT	C	CTTTCCATATCCCTCTCCCT	0.99
nad2	1408	470	CCA->UUA	Pro->Leu	CTTTCATTACTTCATCCTTT	C	CATATCCCTCTCCCTTGTTC	0.993
nad2	1409	470	CCA->UUA	Pro->Leu	TTTCATTACTTCATCCTTTC	C	ATATCCCTCTCCCTTGTTCT	0.99
nad2	1416	472	CCC->CCU	Pro->Pro	ACTTCATCCTTTCCATATCC	C	TCTCCCTTGTTCTCAGTTAC	0.955
nad3	5	2	UCA->UUA	Ser->Leu	CAAGTGGGCTGTGGTGATGT	C	AGAATTTGCACCTATTTGTA	0.998
nad3	61	21	CCA->UUA	Pro->Leu	GTCTGCTAGTTTCTTTGATC	C	CACTCGGTGTTCCTTTTCCA	0.976
nad3	62	21	CCA->UUA	Pro->Leu	TCTGCTAGTTTCTTTGATCC	C	ACTCGGTGTTCCTTTTCCAT	0.999
nad3	80	27	CCA->CUA	Pro->Leu	CCCACTCGGTGTTCCTTTTC	C	ATTTGCTTCCAATAGTTCAA	1
nad3	146	49	UCC->UUC	Ser->Phe	CGAATGTGGTTTCGATCCTT	C	CGGTGATGCCAGAAGTCGTT	1
nad3	208	70	CUU->UUU	Leu->Phe	TTTCAATTTTATTTATTATC	C	TTGATCCGGAAGTAACCTTT	0.999
nad3	215	72	CCG->CUG	Pro->Leu	TTTATTTATTATCCTTGATC	C	GGAAGTAACCTTTTCCTTTC	0.995
nad3	230	77	UCC->UUC	Ser->Phe	TGATCCGGAAGTAACCTTTT	C	CTTTCCTTGGGCAGTACCTC	0.999
nad3	247	83	CCU->UCU	Pro->Ser	TTTCCTTTCCTTGGGCAGTA	C	CTCTCAACAAGATTGATCCG	0.996
nad3	266	89	CCG->CUG	Pro->Leu	ACCTCTCAACAAGATTGATC	C	GTTTGGATCTTGGTCCATGA	1
nad3	275	92	UCU->UUU	Ser->Phe	CAAGATTGATCCGTTTGGAT	C	TTGGTCCATGATGGCCTTTT	0.998
nad3	317	106	UCU->UUU	Ser->Phe	ATTGATTTTGACGATTGGAT	C	TCTCTATGAATGGAAAAGGG	1
nad3	344	115	UCG->UUG	Ser->Leu	TGAATGGAAAAGGGGTGCTT	C	GGATCGGGAGTAATCACTAG	0.998
nad3	349	117	CGG->UGG	Arg->Trp	GGAAAAGGGGTGCTTCGGAT	C	GGGAGTAATCACTAGTGATA	1
nad4	29	10	UCU->UUU	Ser->Phe	ACATTTCTGTGAATGCTATT	C	TGATCTAAGTGGTCTTATTC	1
nad4	74	25	ACU->AUU	Thr->Ile	TCCCGTGCTAGGAAGCATTA	C	TCCTCTTTTCATTCCAAATT	0.997
nad4	77	26	CCU->CUU	Pro->Leu	CGTGCTAGGAAGCATTACTC	C	TCTTTTCATTCCAAATTCAA	0.999
nad4	107	36	CCG->CUG	Pro->Leu	TCCAAATTCAAGAATACGAC	C	GATACGATTGATTGGTCTGT	0.999
nad4	154	52	CCC->UCC	Pro->Ser	CTCTTATTACTTTTTTGTAT	C	CCCCTGTTCCTCGGATACAA	0.999
nad4	158	53	CCU->CUU	Pro->Leu	TATTACTTTTTTGTATCCCC	C	TGTTCCTCGGATACAATTCG	0.997
nad4	164	55	CCU->CUU	Pro->Leu	TTTTTTGTATCCCCCTGTTC	C	TCGGATACAATTCGATCCTT	0.994
nad4	166	56	CGG->UGG	Arg->Trp	TTTTGTATCCCCCTGTTCCT	C	GGATACAATTCGATCCTTCT	1
nad4	197	66	UCU->UUU	Ser->Phe	CGATCCTTCTACGGCCAAAT	C	TCAATTTGTGGAAAGCCTTC	0.998
nad4	317	106	UCA->UUA	Ser->Leu	TCTGATCCCTATTTGCATTT	C	AGTGGGTTGGTCTGGTATGA	0.999
nad4	362	121	ACA->AUA	Thr->Ile	TTATGGGAAAGAGTATATTA	C	AGCATCTCTAATTCGTGAAT	0.999
nad4	368	123	UCU->UUU	Ser->Phe	GAAAGAGTATATTACAGCAT	C	TCTAATTCGTGAATTTATAA	0.997
nad4	376	126	CGU->UGU	Arg->Cys	ATATTACAGCATCTCTAATT	C	GTGAATTTATAATGATCGCC	0.931
nad4	416	139	CCU->CUU	Pro->Leu	CGTGTTCTGCATGCTGGATC	C	TTTACTATTCTATGTTCTTC	0.977
nad4	433	145	CUU->UUU	Leu->Phe	ATCCTTTACTATTCTATGTT	C	TTCCCGAAAGCGTGCTAATC	0.993
nad4	436	146	CCC->UUC	Pro->Phe	CTTTACTATTCTATGTTCTT	C	CCGAAAGCGTGCTAATCCCT	0.993
nad4	437	146	CCC->UUC	Pro->Phe	TTTACTATTCTATGTTCTTC	C	CGAAAGCGTGCTAATCCCTA	0.995
nad4	608	203	UCA->UUA	Ser->Leu	AACCACCGATTTACAAATTT	C	ATTAACCACAGAATTTAGTG	0.998
nad4	659	220	UCU->UUU	Ser->Phe	AATCTTTCTATGGATTGCTT	C	TTTCGCCTCTTTCGCCGTCA	0.999
nad4	767	256	CCA->CUA	Pro->Leu	CGTCATCTTGGCAGGAATTC	C	ATTAAAATTGGGAACCCACG	1
nad4	784	262	CAC->UAC	His->Tyr	TTCCATTAAAATTGGGAACC	C	ACGGCTTTTTAAGATTTTCA	0.99
nad4	836	279	UCC->UUC	Ser->Phe	TCCCGAAGCGACACTTTGTT	C	CACTCCTTTCATTTATACTC	0.995
nad4	856	286	CCA->UUA	Pro->Leu	CCACTCCTTTCATTTATACT	C	CAAGCGCGATTGCTATAATA	0.979
nad4	857	286	CCA->UUA	Pro->Leu	CACTCCTTTCATTTATACTC	C	AAGCGCGATTGCTATAATAT	1
nad4	896	299	UCA->UUA	Ser->Leu	ATATACTTCCTTGACCACTT	C	AAGACAGATCGATCTTAAGA	1
nad4	977	326	CCG->CUG	Pro->Leu	GACTATTGGTATGTTTAGTC	C	GAACATACAGGGAATTGGAG	1
nad4	1006	336	CCA->UUA	Pro->Leu	AGGGAATTGGAGGTAGCATT	C	CACCGATGTTAAGTCATGGA	0.976
nad4	1007	336	CCA->UUA	Pro->Leu	GGGAATTGGAGGTAGCATTC	C	ACCGATGTTAAGTCATGGAC	1
nad4	1010	337	CCG->CUG	Pro->Leu	AATTGGAGGTAGCATTCCAC	C	GATGTTAAGTCATGGACTGG	0.999
nad4	1033	345	CCU->UCU	Pro->Ser	TGTTAAGTCATGGACTGGTT	C	CTTCAGCCCTTTTTCTATGT	0.999
nad4	1101	367	UAC->UAU	Tyr->Tyr	ACTCGACTTGTTAGATATTA	C	GGAGGTTCAGTGAGCACCAT	0.906
nad4	1109	370	UCA->UUA	Ser->Leu	TGTTAGATATTACGGAGGTT	C	AGTGAGCACCATGCCGAATC	0.999
nad4	1129	377	CUC->UUC	Leu->Phe	CAGTGAGCACCATGCCGAAT	C	TCCCTACCATTTCCTTCTCT	0.995
nad4	1132	378	CCU->UCU	Pro->Ser	TGAGCACCATGCCGAATCTC	C	CTACCATTTCCTTCTCTTCC	0.998
nad4	1142	381	UCC->UUC	Ser->Phe	GCCGAATCTCCCTACCATTT	C	CTTCTCTTCCACTTTGGCCA	0.99
nad4	1148	383	UCU->UUU	Ser->Phe	TCTCCCTACCATTTCCTTCT	C	TTCCACTTTGGCCAATATGA	0.998
nad4	1151	384	UCC->UUC	Ser->Phe	CCCTACCATTTCCTTCTCTT	C	CACTTTGGCCAATATGAGTT	0.992
nad4	1172	391	UCA->UUA	Ser->Leu	CACTTTGGCCAATATGAGTT	C	ACCTGGTACTAGCAGCTTTA	1
nad4	1205	402	CCC->CUU	Pro->Leu	CAGCTTTATCGGGGAATTTC	C	CATCTCAGTAGGAGCTTTCC	1
nad4	1206	402	CCC->CUU	Pro->Leu	AGCTTTATCGGGGAATTTCC	C	ATCTCAGTAGGAGCTTTCCA	0.96
nad4	1211	404	UCA->UUA	Ser->Leu	TATCGGGGAATTTCCCATCT	C	AGTAGGAGCTTTCCAAAGAA	0.997
nad4	1355	452	CCA->CUA	Pro->Leu	CCTCCATAAATTCTCCGATC	C	AAATGGCAGAGAAGTTTCCA	0.995
nad4	1373	458	UCC->UUC	Ser->Phe	TCCAAATGGCAGAGAAGTTT	C	CATATTTATACCTTTTCTTG	0.999
nad4	1405	469	CGG->UGG	Arg->Trp	CTTTTCTTGTTGGAGTTGTT	C	GGATGGGTGTTCACCCCAAA	0.999
nad4	1417	473	CAC->UAC	His->Tyr	GAGTTGTTCGGATGGGTGTT	C	ACCCCAAAGTGTTCCCGGAC	0.999
nad4	1433	478	CCG->CUG	Pro->Leu	TGTTCACCCCAAAGTGTTCC	C	GGACCGCATGCATACATCCG	0.999
nad4	1438	480	CGC->UGC	Arg->Cys	ACCCCAAAGTGTTCCCGGAC	C	GCATGCATACATCCGTAAGT	0.991
nad5	155	52	CCG->CUG	Pro->Leu	TGCTTTTTATGAAGTCGCAC	C	GGGAGCTAGTGCTTGCTATT	0.999
nad5	242	81	CCG->CUG	Pro->Leu	GGGCTTCTTGTTCGATAGCC	C	GACCGTAGTGATGTTAATTG	1
nad5	272	91	UCC->UUC	Ser->Phe	GATGTTAATTGTGGTTACAT	C	CATAAGTAGCTTGGTCCATC	0.999
nad5	315	105	UCC->UCU	Ser->Ser	TATTCCATTTCATATATGTC	C	GAGGATCCGCATAGCCCTCG	0.989
nad5	374	125	CCA->CUA	Pro->Leu	CATTTTTACTTTTTTTATGC	C	AATGTTGGTGACTGGAGATA	0.995
nad5	398	133	UCU->UUU	Ser->Phe	GTTGGTGACTGGAGATAACT	C	TCTTCAATTATTCCTGGGAT	1
nad5	494	165	ACA->AUA	Thr->Ile	TCAGGCAGATAAAGCAGCTA	C	AAAAGCTATGCCTGTCAATC	1
nad5	506	169	CCU->CUU	Pro->Leu	AGCAGCTACAAAAGCTATGC	C	TGTCAATCGAGTAGGGGATT	0.932
nad5	548	183	UCG->UUG	Ser->Leu	TGGATTAGCTCCTGGGATTT	C	GGGCCGTTTTACTCTCTTTC	0.998
nad5	553	185	CGU->UGU	Arg->Cys	TAGCTCCTGGGATTTCGGGC	C	GTTTTACTCTCTTTCAAACA	0.991
nad5	598	200	CGU->UGU	Arg->Cys	ACTTTTCAACCATTTTTGCT	C	GTGCTAGTGCCCCCAGAAAT	0.999
nad5	608	203	GCC->GUC	Ala->Val	CATTTTTGCTCGTGCTAGTG	C	CCCCAGAAATTCTTGGATTT	0.993
nad5	629	210	UCU->UUU	Ser->Phe	CCCCAGAAATTCTTGGATTT	C	TTGCAATATGAGATTGAATG	0.999
nad5	713	238	UCG->UUG	Ser->Leu	GAAATCTGCACAGATAGGAT	C	GCATACTTGGTCACCCGATG	0.999
nad5	725	242	UCA->UUA	Ser->Leu	GATAGGATCGCATACTTGGT	C	ACCCGATGCTATGGAGGGTC	1
nad5	764	255	UCG->UUG	Ser->Leu	TCCCACTCCAGTATCCGCTT	C	GATTCATGCAGCTACTATGG	0.995
nad5	835	279	CCA->UCA	Pro->Ser	GCTCCCCTTTATTTGAATAC	C	CACCTACGGCTTTGATTGTT	1
nad5	863	288	UCU->UUU	Ser->Phe	GGCTTTGATTGTTATTACTT	C	TGCAGGAGCTACGACGTCAT	0.999
nad5	875	292	ACG->AUG	Thr->Met	TATTACTTCTGCAGGAGCTA	C	GACGTCATTCCTTGCGGCAA	1
nad5	1310	437	UCA->UUA	Ser->Leu	TTCTTATTACTCTTTTCGTT	C	ACTTTTTATAACATTTCTAG	0.992
nad5	1400	467	UCA->UUA	Ser->Leu	CATTCCTATGGCCATTCCTT	C	AATACTTCTGGCTCTCGGGA	1
nad5	1490	497	CCC->CUC	Pro->Leu	CAATTTTTGGGCCAATTCCC	C	CTTCGTACTACCAAAAAATG	0.999
nad5	1550	517	ACC->AUC	Thr->Ile	GTTTGCTGCTCCAACCATTA	C	CAAACTAATACCTATTCCAT	0.976
nad5	1568	523	CCA->CUA	Pro->Leu	TACCAAACTAATACCTATTC	C	ATTTAGTACTTCAGGTGCTT	0.999
nad5	1580	527	UCA->UUA	Ser->Leu	ACCTATTCCATTTAGTACTT	C	AGGTGCTTCTGTTGCGTATA	0.995
nad5	1589	530	UCU->UUU	Ser->Phe	ATTTAGTACTTCAGGTGCTT	C	TGTTGCGTATAATGTAAATC	0.967
nad5	1610	537	CCC->CUC	Pro->Leu	TGTTGCGTATAATGTAAATC	C	CGTAGCGGATCAATTCCAAC	0.999
nad5	1895	632	UCA->UUA	Ser->Leu	CTTTGCAATGTTACTTGGTT	C	AACTCTATTTGTGACCCTTT	0.998
nad5	1916	639	UCU->UUU	Ser->Phe	AACTCTATTTGTGACCCTTT	C	TCGTATGTGGGACTCTCTAT	0.997
nad5	1918	640	CGU->UGU	Arg->Cys	CTCTATTTGTGACCCTTTCT	C	GTATGTGGGACTCTCTATCT	0.981
nad5	1958	653	UCG->UUG	Ser->Leu	TTCTTGGGTAGATAATCGAT	C	GTCTTTCATTTTGATAGTGA	0.972
nad6	26	9	CCA->CUA	Pro->Leu	ACTTTCTGTTTTGTCGAGCC	C	AGCTTTGGTCTCTGGTTTGA	0.999
nad6	53	18	GCA->GUA	Ala->Val	GGTCTCTGGTTTGATGGTTG	C	ACGTGCTAAAAATCCGGTAC	1
nad6	88	30	CCC->UUC	Pro->Phe	CGGTACATTCCGTTTTGTTT	C	CCATTCCAGTCTTTCGCGAC	0.994
nad6	89	30	CCC->UUC	Pro->Phe	GGTACATTCCGTTTTGTTTC	C	CATTCCAGTCTTTCGCGACA	0.998
nad6	95	32	CCA->CUA	Pro->Leu	TTCCGTTTTGTTTCCCATTC	C	AGTCTTTCGCGACACTTCAG	0.983
nad6	103	35	CGC->UGC	Arg->Cys	TGTTTCCCATTCCAGTCTTT	C	GCGACACTTCAGGTTTACTT	0.988
nad6	161	54	CCA->CUA	Pro->Leu	CTTCTTCGCTATGATCTTCC	C	AGTAGTTCATATAGGAGCTA	1
nad6	169	57	CAU->UAU	His->Tyr	CTATGATCTTCCCAGTAGTT	C	ATATAGGAGCTATAGCCGTT	1
nad6	191	64	UCA->UUA	Ser->Leu	TATAGGAGCTATAGCCGTTT	C	ATTCCTTTTCGTTGTTATGA	0.991
nad6	446	149	UCC->UUC	Ser->Phe	TTTACTTTATACCTACTATT	C	CGTCTGGTTTTTGGTTCCTA	0.999
nad6	463	155	CCU->UCU	Pro->Ser	ATTCCGTCTGGTTTTTGGTT	C	CTAGTCTTATTTTATTAGTA	0.992
nad7	38	13	UCG->UUG	Ser->Leu	GCAAATCAAAAATTTCACTT	C	GAATTCCGGACCTCAACATC	0.998
nad7	44	15	UCC->UUU	Ser->Phe	CAAAAATTTCACTTCGAATT	C	CGGACCTCAACATCCTGCTG	0.996
nad7	45	15	UCC->UUU	Ser->Phe	AAAAATTTCACTTCGAATTC	C	GGACCTCAACATCCTGCTGC	0.998
nad7	77	26	UCA->UUA	Ser->Leu	TCCTGCTGCTCATGGTGTTT	C	ACGATCAGTATTGGAAATGA	0.991
nad7	83	28	UCA->UUA	Ser->Leu	TGCTCATGGTGTTTCACGAT	C	AGTATTGGAAATGAACGGAG	1
nad7	137	46	UCA->UUA	Ser->Leu	TGCGGAACCACATATTGGAT	C	ACTCCATAGAGGGACTGAGA	0.999
nad7	200	67	UCU->UUU	Ser->Phe	TCTTCAAGCTTTACCTTATT	C	TGATCGTTCAGACTATGTTT	0.995
nad7	209	70	UCA->UUA	Ser->Leu	TTTACCTTATTCTGATCGTT	C	AGACTATGTTTCTACGATGG	0.989
nad7	224	75	ACG->AUG	Thr->Met	TCGTTCAGACTATGTTTCTA	C	GATGGCCCAAGAACACGCTC	1
nad7	244	82	CAU->UAU	His->Tyr	CGATGGCCCAAGAACACGCT	C	ATTCTTCAGCCGTAGAGAGA	0.999
nad7	251	84	UCA->UUA	Ser->Leu	CCAAGAACACGCTCATTCTT	C	AGCCGTAGAGAGACTTTTGA	0.993
nad7	316	106	CGU->UGU	Arg->Cys	AATATATACGAGTGTTATTC	C	GTGAAATAACTCGAATTTCA	0.997
nad7	335	112	UCA->UUA	Ser->Leu	CCGTGAAATAACTCGAATTT	C	AAATCATTCACTTGCTTTAA	0.999
nad7	344	115	UCA->UUA	Ser->Leu	AACTCGAATTTCAAATCATT	C	ACTTGCTTTAACTACTCATG	0.999
nad7	383	128	UCA->UUA	Ser->Leu	TGCTATGGATGTGGGAGCAT	C	AACTCCGTTCCTGTGGGCTT	1
nad7	404	135	UCU->UUU	Ser->Phe	AACTCCGTTCCTGTGGGCTT	C	TGAGGAGCGGGAGAAATTGT	1
nad7	533	178	UCC->UUC	Ser->Phe	ATGTCGAGATATTGATTCCT	C	CACACAACAATTTGCTTCTC	0.998
nad7	578	193	UCA->UUA	Ser->Leu	CGACGAATTAGAAGAGATGT	C	AACCGGCAACCGTATCTGGA	1
nad7	679	227	CCA->UCA	Pro->Ser	GTGGTGTAATGTTAAGAGGT	C	CAGGGGTATGCTGGGATTCG	0.987
nad7	698	233	UCG->UUG	Ser->Leu	TCCAGGGGTATGCTGGGATT	C	GCGAAGAGCAGCACCTTACG	1
nad7	724	242	CAU->UAU	His->Tyr	GAGCAGCACCTTACGATGTT	C	ATGACCAATTGGATCCTGAC	1
nad7	739	247	CCU->UUU	Pro->Phe	ATGTTCATGACCAATTGGAT	C	CTGACGTACCAGTAGGTACC	0.999
nad7	740	247	CCU->UUU	Pro->Phe	TGTTCATGACCAATTGGATC	C	TGACGTACCAGTAGGTACCA	0.999
nad7	769	257	CGC->UGC	Arg->Cys	CAGTAGGTACCAGAGGAGAT	C	GCTATGATCGTTACTGTATC	1
nad7	836	279	CCU->CUU	Pro->Leu	TCGGATCATTGTGCAATGTC	C	TAATCAAATGCCTAGTGGCA	0.999
nad7	926	309	UCA->UUA	Ser->Leu	GAAACTATCCATGGAATCCT	C	AATTCACCATTTCGAACCTT	0.999
nad7	944	315	CCU->CUU	Pro->Leu	CTCAATTCACCATTTCGAAC	C	TTATACAGAAGGTTTTTCCG	0.999
nad7	973	325	CCU->UCU	Pro->Ser	AAGGTTTTTCCGTACCAGCT	C	CTTCTACCTATACCGCAGTT	0.999
nad7	1050	350	CCC->CCU	Pro->Pro	AGTAATGGAAGCAATCGTCC	C	TACCGTCGTAAAATAAGAGC	0.966
nad7	1057	353	CGU->UGU	Arg->Cys	GAAGCAATCGTCCCTACCGT	C	GTAAAATAAGAGCACCTGGC	0.998
nad7	1079	360	UCU->UUU	Ser->Phe	TAAAATAAGAGCACCTGGCT	C	TGCCCATTCACAAGGACTCG	0.999
nad7	1088	363	UCA->UUA	Ser->Leu	AGCACCTGGCTCTGCCCATT	C	ACAAGGACTCGATTCTATGT	0.996
nad7	1103	368	UCU->UUU	Ser->Phe	CCATTCACAAGGACTCGATT	C	TATGTCCAAACATCACATGC	0.999
nad7	1124	375	CCA->CUA	Pro->Leu	TATGTCCAAACATCACATGC	C	AGCAGATGTGGTCACCATCA	1
nad7	1137	379	GUC->GUU	Val->Val	CACATGCCAGCAGATGTGGT	C	ACCATCATAGGTACTCAAGA	0.941
nad7	1166	389	UCU->UUU	Ser->Phe	AGGTACTCAAGATATTGTGT	C	TGGAGAGGTGGATAGATAGG	1
nad9	92	31	UCU->UUU	Ser->Phe	ATCAGAACATGGGAATAGAT	C	TGATACCAATACGGACTACC	0.963
nad9	113	38	CCA->CUA	Pro->Leu	TGATACCAATACGGACTACC	C	ATTTCAATTGTTGTGCTTTC	1
nad9	167	56	UCG->UUG	Ser->Leu	CTATACAAGGGTTCAAATTT	C	GATCGATATTTGCGGAGTGG	0.993
nad9	298	100	CCG->UCG	Pro->Ser	ACGAAGTAACACGAATATCT	C	CGGTAGTCAGTCTATTTCCA	0.996
nad9	328	110	CGG->UGG	Arg->Trp	GTCTATTTCCATCAGCCGGC	C	GGTGGGAGCGAGAAGTTTGG	1
nad9	368	123	UCC->UUC	Ser->Phe	GGATATGTTTGGTCTTTCTT	C	CATCAATCATCCGGATCTAC	0.999
nad9	398	133	UCA->UUA	Ser->Leu	TCCGGATCTACGCCGTATAT	C	AACAGATTATGGTTTCGAGG	0.998
nad9	439	147	CUU->UUU	Leu->Phe	GTCATCCATTACGAAAAGAC	C	TTCCTCTGAGTGGATATGTG	0.998
rps12	71	24	UCG->UUG	Ser->Leu	CACGGACCGTACTCGAGCTT	C	GGATCAATGTCCCCAGAAGC	1
rps12	100	34	CGC->UGC	Arg->Cys	GTCCCCAGAAGCAAGGAGTA	C	GCCCGCGTCTTTCAACGAGA	1
rps12	104	35	CCG->CUG	Pro->Leu	CCAGAAGCAAGGAGTACGCC	C	GCGTCTTTCAACGAGAACAC	1
rps12	146	49	CCA->CUA	Pro->Leu	AAAAAAACCTAATTCAGCTC	C	ACGTAAGATAGCCAAAGTAC	1
rps12	196	66	CAC->UAC	His->Tyr	ATCGACATGATATATTTGCT	C	ACATTCCGGGCGAAGGTCAT	0.998
rps12	221	74	UCG->UUG	Ser->Leu	TCCGGGCGAAGGTCATAATT	C	GCAGGAACATTCTATGGTCT	0.999
rps12	284	95	UCC->UUC	Ser->Phe	AGATTTGCCAGGTGTGAAAT	C	CCATTGTATTCGAGGAGTCA	0.999
rps4	43	15	CGG->UGG	Arg->Trp	GTCTACTTTCAGGAAATGTT	C	GGAAGAGAGAACTTACAATA	0.991
rps4	127	43	CCG->UCG	Pro->Ser	ATATTAAGAGAAATCTTTAT	C	CGAGAGAAAATCTTAACAGT	0.945
rps4	158	53	UCA->UUA	Ser->Leu	TCTTAACAGTTACATCCAAT	C	ACAAACTACACGAAAGTTGC	0.996
rps4	178	60	CCC->UCC	Pro->Ser	CACAAACTACACGAAAGTTG	C	CCCTTTTTCATGGGGATTTA	1
rps4	187	63	CAU->UAU	His->Tyr	CACGAAAGTTGCCCCTTTTT	C	ATGGGGATTTACCGCACAGA	0.986
rps4	239	80	CCA->CUA	Pro->Leu	AACTTCATATATCCCTTTTC	C	ACTCAATCCAGAAACAAGAT	1
rps4	248	83	CCA->CUA	Pro->Leu	TATCCCTTTTCCACTCAATC	C	AGAAACAAGATCGGACGTTA	0.972
rps4	260	87	UCG->UUG	Ser->Leu	ACTCAATCCAGAAACAAGAT	C	GGACGTTATTCCGGTTCGTC	0.997
rps4	272	91	CCG->CUG	Pro->Leu	AACAAGATCGGACGTTATTC	C	GGTTCGTCTCCATTTTTGTG	0.998
rps4	317	106	CCG->CUG	Pro->Leu	TATTCCTCAAGCAAGGCAGC	C	GATAAGTCATCGAAGGGTTT	0.999
rps4	464	155	UCA->UUA	Ser->Leu	ATCTTTCTATATCGAAATAT	C	AGTTGAAAAAATCATAGGCA	0.998
rps4	896	299	UCG->UUG	Ser->Leu	TGAACTACCTACTCATTATT	C	GGAGGTGAATCATAGAACAC	0.995
rps4	907	303	CAU->UAU	His->Tyr	CTCATTATTCGGAGGTGAAT	C	ATAGAACACCAAAAGCTGTG	0.991
rps4	917	306	CCA->CUA	Pro->Leu	GGAGGTGAATCATAGAACAC	C	AAAAGCTGTGGTATCTTATG	1
rps4	932	311	UCU->UUU	Ser->Phe	AACACCAAAAGCTGTGGTAT	C	TTATGGACCTAACATAGGTC	0.999
rps4	997	333	CGG->UGG	Arg->Trp	AAGATCTAAACCTTCTTCTT	C	GGAGCGGAAACGGACGTGGC	0.997
rps7	116	39	CCA->CUA	Pro->Leu	TTATCAAACTTTTCATCGCC	C	AGCTCAAACTGAACGCGATG	0.951
rps7	332	111	UCA->UUA	Ser->Leu	GATAAGCTTAGAGAAATGTT	C	ATTTGCTGAGATACTGGATG	0.996
sdh4	122	41	ACC->AUC	Thr->Ile	AAGCTCGAAGACAAAGAGAA	C	CGGGCTTTTCCAAAGAATTA	0.973

## Sheet: Table S7
Table S7. Information of 26 downloaded genomes.
Famliy	Species	Accession Number	Select for selective pressures analysis
Moraceae	Maclura tricuspidata	This study	yes
Rosaceae	Morus notabilis mitochondrion, complete genome	NC_041177.1
	Ficus carica mitochondrion, complete genome	NC_077626.1	yes
	Morus mongolica chromosome 1-2 mitochondrion, complete sequence	PQ057810_1.1	yes
	Morus alba isolate ZS5801 chromosome 1-2 mitochondrion, complete sequence	PQ060099_100.1
	Prunus kanzakura mitochondrion, complete genome	NC_065230.1	yes
	Prunus mira mitochondrion, complete genome	NC_065231.1
	Pyrus betulifolia mitochondrion, complete genome	NC_054332.1	yes
	Pyrus communis mitochondrion, complete genome	NC_065229.1
	Rosa rugosa mitochondrion, complete genome	NC_065237.1
	Rosa chinensis mitochondrion, complete genome	NC_065236.1	yes
	Rubus chingii mitochondrion, complete genome	NC_065238.1	yes
	Fragaria iturupensis mitochondrion, complete genome	NC_062833.1
	Fragaria gracilis mitochondrion, complete genome	NC_062834.1	yes
	Potentilla micrantha mitochondrion, complete genome	NC_062588.1	yes
	Photinia serratifolia mitochondrion, complete genome	NC_065220.1	yes
	Malus baccata mitochondrion, complete genome	NC_065224.1	yes
	Malus sieversii mitochondrion, complete genome	NC_065225.1
	Sorbus aucuparia mitochondrion, complete genome	NC_052880.1	yes
	Eriobotrya japonica mitochondrion, complete genome	NC_045228.1	yes
	Geum urbanum mitochondrion, complete genome	NC_065221.1	yes
Rhamnaceae	Ziziphus mauritiana mitochondrion, complete genome	NC_068745.1
	Ziziphus jujuba mitochondrion, complete genome	NC_029809.1	yes
Cannabaceae	Humulus lupulus mitochondrion, complete genome	MW413894.1	yes
	Cannabis sativa mitochondrion, complete genome	NC_029855.1	yes
Fabaceae	Vigna radiata mitochondrion, complete genome	NC_015121.1
	Glycine max mitochondrion, complete genome	NC_020455.1
